# Supplementary material for: Assessing the Predictive Value of Methicillin-Resistant Staphylococcus aureus Nares Colonization Among Transplant Recipients and Patients With Neutropenia
Source: Open Forum Infect Dis. 2024 Jul 16;11(7):ofae408. doi: 10.1093/ofid/ofae408 (PMC11267222; doi:10.1093/ofid/ofae408)
Supplement: ofae408_Supplementary_Data [file ofae408_supplementary_data.zip › Supp_Table_1.xls]

## Sheet: Supp_Table_1
State	Other	MRSA	Pseudomonas	ESBL	VRE	Acinetobacter	Stenotrophomonas	CRE	Burkholderia
TEXAS	71.049	9.578	11.092	4.239	1.788	1.003	1.064	0.138	0.049
CONNECTICUT	76.223	8.632	9.244	2.074	1.963	0.504	0.859	0.018	0.482
ARKANSAS	78.646	9.088	9.637	NA	0.682	0.853	0.945	0.052	0.097
NEW YORK	78.407	8.375	10.11	0.908	0.083	1.052	0.838	0.191	0.037
PENNSYLVANIA	75.74	9.918	9.388	2.182	1.365	0.762	0.562	0.068	0.016
FLORIDA	74.792	9.527	12.396	0.227	0.829	1.224	0.908	0.057	0.039
ILLINOIS	76.166	6.574	9.883	3.478	2.193	0.949	0.631	0.102	0.025
DISTRICT OF COLUMBIA	78.983	10.139	9.851	NA	NA	0.996	NA	0.031	NA
MICHIGAN	77.517	9.624	8.587	1.086	1.562	0.936	0.64	0.022	0.026
MISSOURI	80.763	7.407	10.303	NA	NA	0.924	0.569	0.01	0.024
MARYLAND	87.006	0.063	10.498	NA	0.293	1.403	0.619	0.058	0.06
DELAWARE	84.456	5.883	8.967	NA	NA	0.689	NA	0.004	NA
CALIFORNIA	78.209	7.635	10.927	1.25	0.104	0.982	0.818	0.051	0.024
MASSACHUSETTS	75.945	10.922	10.761	NA	0.057	1.031	1.231	0.005	0.047
NEBRASKA	80.209	8.957	9.381	NA	0.144	0.592	0.662	0.031	0.025
SOUTH CAROLINA	84.188	5.023	10.025	NA	0.113	0.637	0.014	NA	NA
INDIANA	79.89	7.823	8.643	NA	1.959	0.814	0.835	0.024	0.01
PUERTO RICO	80.028	1.577	14.246	NA	NA	1.428	0.694	2.027	NA
KENTUCKY	78.687	10.752	8.95	NA	NA	0.996	0.534	0.039	0.043
WEST VIRGINIA	73.119	14.344	11.022	NA	0.023	0.924	0.518	0.044	0.007
TENNESSEE	75.68	11.203	10.511	0.258	NA	1.223	1.095	0.005	0.024
OHIO	74.487	11.667	11.815	0.169	0.023	0.982	0.84	0.008	0.009
NEW MEXICO	79.871	5.402	12.453	0.98	0.368	0.408	0.471	0.043	0.004
WISCONSIN	78.823	5.716	11.003	1.512	1.635	0.602	0.614	0.008	0.087
MINNESOTA	80.873	7.528	10.28	NA	NA	0.607	0.679	NA	0.032
NEVADA	82.707	5.401	9.943	NA	NA	1.042	0.799	0.107	NA
OREGON	81.572	8.375	8.287	NA	NA	0.848	0.89	0.013	0.015
OKLAHOMA	85.226	2.948	9.1	0.893	0.37	1.013	0.426	0.02	0.004
GEORGIA	76.085	7.935	12.404	0.962	0.203	1.642	0.656	0.011	0.103
LOUISIANA	74.829	13.911	9.375	0.102	0.021	1.025	0.734	NA	0.004
NORTH CAROLINA	78.411	9.666	8.992	0.85	0.044	0.943	0.938	0.127	0.028
ALABAMA	80.329	8.686	8.906	NA	NA	1.264	0.809	0.004	0.002
VIRGINIA	78.852	8.717	9.879	NA	0.416	1.021	1.04	0.043	0.031
NEW JERSEY	79.751	9.598	9.803	NA	NA	0.786	0.062	NA	NA
ARIZONA	76.796	9.777	11.851	0.34	0.065	0.517	0.617	0.027	0.011
WASHINGTON	90.971	0.199	7.595	NA	0.006	0.598	0.625	NA	0.006
MAINE	76.033	12.165	9.441	NA	NA	0.839	1.522	NA	NA
RHODE ISLAND	79.372	9.562	9.304	NA	NA	0.942	0.785	NA	0.034
MISSISSIPPI	74.649	10.063	11.601	0.012	0.877	1.619	1.096	0.031	0.053
SOUTH DAKOTA	81.855	8.366	9.064	NA	NA	0.325	0.389	NA	NA
COLORADO	78.978	10.925	8.025	0.079	0.924	0.42	0.65	NA	NA
WYOMING	81.703	9.425	7.918	NA	0.017	0.265	0.672	NA	NA
NORTH DAKOTA	75.834	10.174	13.151	NA	NA	0.259	0.581	NA	NA
MONTANA	78.326	9.444	7.617	3.096	0.489	0.494	0.431	NA	0.102
IDAHO	84.624	5.813	7.989	0.057	NA	0.639	0.878	NA	NA
VERMONT	83.858	7.755	6.503	0.083	NA	0.914	0.886	NA	NA
UTAH	83.578	7.595	7.592	NA	0.036	0.649	0.53	0.006	0.014
NEW HAMPSHIRE	80.523	9.739	8.607	NA	NA	0.573	0.559	NA	NA
ALASKA	60.354	14.718	20.707	NA	NA	3.366	0.856	NA	NA
NA	100	NA	NA	NA	NA	NA	NA	NA	NA
