# Supplementary material for: Assessing the Predictive Value of Methicillin-Resistant Staphylococcus aureus Nares Colonization Among Transplant Recipients and Patients With Neutropenia
Source: Open Forum Infect Dis. 2024 Jul 16;11(7):ofae408. doi: 10.1093/ofid/ofae408 (PMC11267222; doi:10.1093/ofid/ofae408)
Supplement: ofae408_Supplementary_Data [file ofae408_supplementary_data.zip › Supp_Table_2.xls]

## Sheet: Supp_Table_2
State	sens	spec	ppv	npv
MONTANA	0	1	NA	0.871261
LOUISIANA	0.609935	0.813638	0.378676	0.918042
WEST VIRGINIA	0.651171	0.808505	0.404452	0.920668
MISSISSIPPI	0.538981	0.822967	0.308778	0.924048
OHIO	0.572437	0.881132	0.402745	0.936377
OREGON	0.572062	0.874194	0.364922	0.941745
MAINE	0.703151	0.845437	0.436663	0.943551
VIRGINIA	0.671717	0.78664	0.309272	0.943974
MICHIGAN	0.628949	0.856777	0.373473	0.944477
MASSACHUSETTS	0.677599	0.761504	0.282338	0.944622
NEW JERSEY	0.643187	0.770466	0.261507	0.944712
PENNSYLVANIA	0.648185	0.831091	0.343367	0.945462
RHODE ISLAND	0.660886	0.820425	0.32928	0.947743
GEORGIA	0.707412	0.732134	0.267001	0.947758
ALABAMA	0.66122	0.818458	0.321079	0.948995
COLORADO	0.710572	0.866679	0.459641	0.949399
NORTH CAROLINA	0.615863	0.855044	0.329875	0.950523
NEBRASKA	0.630803	0.881492	0.397824	0.950586
KENTUCKY	0.675019	0.827046	0.337384	0.951236
INDIANA	0.59263	0.895517	0.38862	0.951494
TEXAS	0.691352	0.813929	0.330724	0.951988
NORTH DAKOTA	0.722704	0.841863	0.402899	0.953623
FLORIDA	0.658025	0.771752	0.237807	0.954239
TENNESSEE	0.614969	0.796245	0.22839	0.954725
NEW YORK	0.630881	0.848075	0.298176	0.957368
MISSOURI	0.656572	0.808463	0.250656	0.960198
DELAWARE	0.689024	0.8287	0.305199	0.960633
SOUTH DAKOTA	0.605873	0.87832	0.311606	0.960805
CONNECTICUT	0.671021	0.849068	0.318777	0.960816
VERMONT	0.648477	0.884273	0.356595	0.962169
CALIFORNIA	0.673908	0.794194	0.231772	0.963549
ARKANSAS	0.656535	0.867449	0.318115	0.964047
ILLINOIS	0.64727	0.828992	0.243303	0.965116
MINNESOTA	0.678912	0.875577	0.340841	0.966415
ARIZONA	0.773802	0.789694	0.304322	0.967067
SOUTH CAROLINA	0.663551	0.827687	0.237458	0.968175
UTAH	0.680272	0.846729	0.261952	0.970689
IDAHO	0.573359	0.916017	0.297894	0.971869
WISCONSIN	0.679761	0.84056	0.231788	0.973746
WYOMING	0.858757	0.870627	0.488746	0.977169
NEW MEXICO	0.666331	0.787691	0.116867	0.982452
OKLAHOMA	0.648045	0.771432	0.083841	0.985488
NEW HAMPSHIRE	0.833333	0.879365	0.344828	0.985765
WASHINGTON	0.888889	0.902326	0.432432	0.989796
PUERTO RICO	0.653716	0.801961	0.034953	0.995285
NEVADA	0.732143	0.822163	0.0168794	0.998643
MARYLAND	0.727273	0.786811	0.00377537	0.999615
ALASKA	0	NA	NA	NA
